# Supplementary material for: In toto light sheet fluorescence microscopy live imaging datasets of Ceratitis capitata embryonic development
Source: Sci Data. 2022 Jun 15;9:340. doi: 10.1038/s41597-022-01443-x (PMC9200851; doi:10.1038/s41597-022-01443-x)
Supplement: Supplementary file 2 — Supplementary Video 1 [file 41597_2022_1443_MOESM2_ESM.zip]

Archive with 2 entries (1 files):
- Strobl2022A-CeratitisData-Revision2-SupplementaryVideo1/Supplementary Video 1/
- Strobl2022A-CeratitisData-Revision2-SupplementaryVideo1/Supplementary Video 1/Strobl2022A-CeratitisData-Revision2-SupplementaryVideo1.avi
